# Supplementary material for: Salt-inducible kinase 1 is a key gene in suppressing EVD68-induced asthma by modulating antiviral immunity
Source: Genes Dis. 2025 Sep 10;13(3):101845. doi: 10.1016/j.gendis.2025.101845 (PMC12886539; doi:10.1016/j.gendis.2025.101845)
Supplement: Table S1 — Summary of the PCR primers and the siRNA sequences used in the study. [file mmc3.csv]

Human
F-GAPDH	CCAGGTGGTCTCCTCTGA
R-GAPDH	GCTGTAGCCAAATCGTTGT
R-SIK1	CGCCATGTATAGTCGTCTCCC
R-SIK1	GCCTTCAGCCCTTGAGTCAGT
Mouse
F-Gapdh	AGGTCGGTGTGAACGGATTTG
R-Gapdh	GGGGTCGTTGATGGCAACA
F-Cxcl1	TGCACCCAAACCGAAGTCAT
R-Cxcl1	CAAGGGAGCTTCAGGGTCAAG
F-Cxcl2	GCGCTGTCAATGCCTGAAG
R-Cxcl2	CGTCACACTCAAGCTCTGGAT
R-Il17a	GCCTGAGAGCTGCCCCTTCAC
F-Il17a	GGCTGCCTGGCGGACAATCG
R-Il13	CCTGGCTCTTGCTTGCCTT
F-Il13	GGTCTTGTGTGATGTTGCTCA
F-Tnfa	GCAGGTTCTGTCCCTTTCAC
R-Tnfa	GTCGCGGATCATGCTTTCTG
F-Cxcl10	GCTGCAACTGCATCCATATC
R-Cxcl10	TTTCATCGTGGCAATGATCT
F-Ccl2	CCAGCAAGATGATCCCAATG
R-Ccl2	TGGTTCCGATCCAGGTTTT
Virus
F-HSV-VP16	TTTGACCCGCGAGATCCTAT
R-HSV-VP16	GCTCCGTTGACGAACATGAA
F-EV-D68VP1£¨Fermon£©	GTGGTCCCTAGTCTAAATGCAG
R-EV-D68-VP1 £¨Fermon£©	TAACGTCTCCGACACACCATG
F-EV-A71	CATAGGAGATAGCGTGAGCAG
R-EV-A71	AACCTTGCCTGTATCCAGTC
F-VSV	TTGGCAAGTATGCTAAGTCAG
R-VSV	AGGACTTGAGATACTCACGAA
siRNA
siSIK1	5¡äGGAACCAGCUCUGACAGUUTT-3¡ä
