# Supplementary material for: Salt-inducible kinase 1 is a key gene in suppressing EVD68-induced asthma by modulating antiviral immunity
Source: Genes Dis. 2025 Sep 10;13(3):101845. doi: 10.1016/j.gendis.2025.101845 (PMC12886539; doi:10.1016/j.gendis.2025.101845)
Supplement: Table S2 — Details on the relevant single-nucleotide polymorphism parameters. [file mmc4.csv]

	SNP	effect_allele.exposure	other_allele.exposure	effect_allele.outcome	other_allele.outcome	beta.exposure	beta.outcome	eaf.exposure	eaf.outcome	remove	palindromic	ambiguous	id.outcome	chr	pos	se.outcome	samplesize.outcome	pval.outcome	outcome	originalname.outcome	outcome.deprecated	mr_keep.outcome	data_source.outcome	samplesize.exposure	se.exposure	chr.exposure	pval.exposure	pos.exposure	id.exposure	exposure	mr_keep.exposure	pval_origin.exposure	data_source.exposure	action	SNP_index	mr_keep
1	rs11204677	G	C	G	C	-0.0527291	-0.0037	0.526418	0.502469	FALSE	TRUE	TRUE	ebi-a-GCST90018795	1	150574695	0.007	449500	0.5954	Asthma || id:ebi-a-GCST90018795	Asthma	Asthma || ||	TRUE	igd	31231	0.0119119	1	9.57304e-06	150574695	eqtl-a-ENSG00000142178	|| id:eqtl-a-ENSG00000142178	TRUE	reported	igd	2	1	FALSE
2	rs117381526	C	T	C	T	-0.255282	0.0014	0.0222654	0.0209085	FALSE	FALSE	FALSE	ebi-a-GCST90018795	21	44838466	0.0338	449500	0.9669	Asthma || id:ebi-a-GCST90018795	Asthma	Asthma || ||	TRUE	igd	26184	0.0402812	21	2.33367e-10	44838466	eqtl-a-ENSG00000142178	|| id:eqtl-a-ENSG00000142178	TRUE	reported	igd	2	1	TRUE
3	rs141111123	G	A	G	A	-0.192604	0.0181	0.0214204	0.0203472	FALSE	FALSE	FALSE	ebi-a-GCST90018795	21	44962496	0.0356	449500	0.611599	Asthma || id:ebi-a-GCST90018795	Asthma	Asthma || ||	TRUE	igd	16396	0.0410767	21	2.74543e-06	44962496	eqtl-a-ENSG00000142178	|| id:eqtl-a-ENSG00000142178	TRUE	reported	igd	2	1	TRUE
4	rs150414296	A	C	A	C	-0.110294	0.0068	0.109488	0.117179	FALSE	FALSE	FALSE	ebi-a-GCST90018795	21	44792762	0.0124	449500	0.5815	Asthma || id:ebi-a-GCST90018795	Asthma	Asthma || ||	TRUE	igd	22287	0.0190382	21	6.89763e-09	44792762	eqtl-a-ENSG00000142178	|| id:eqtl-a-ENSG00000142178	TRUE	reported	igd	2	1	TRUE
5	rs162389	C	T	C	T	0.0650107	-0.006	0.555417	0.613439	FALSE	FALSE	FALSE	ebi-a-GCST90018795	21	44936227	0.0083	449500	0.4664	Asthma || id:ebi-a-GCST90018795	Asthma	Asthma || ||	TRUE	igd	31565	0.0119648	21	5.52281e-08	44936227	eqtl-a-ENSG00000142178	|| id:eqtl-a-ENSG00000142178	TRUE	reported	igd	2	1	TRUE
6	rs17004557	G	T	G	T	-0.0667383	0.0066	0.216544	0.255952	FALSE	FALSE	FALSE	ebi-a-GCST90018795	21	44876072	0.0091	449500	0.4705	Asthma || id:ebi-a-GCST90018795	Asthma	Asthma || ||	TRUE	igd	26461	0.014439	21	3.79691e-06	44876072	eqtl-a-ENSG00000142178	|| id:eqtl-a-ENSG00000142178	TRUE	reported	igd	2	1	TRUE
7	rs179327	C	A	C	A	-0.0963767	0.0193	0.771667	0.766332	FALSE	FALSE	FALSE	ebi-a-GCST90018795	21	44846614	0.0094	449500	0.0398502	Asthma || id:ebi-a-GCST90018795	Asthma	Asthma || ||	TRUE	igd	22786	0.0141558	21	9.88325e-12	44846614	eqtl-a-ENSG00000142178	|| id:eqtl-a-ENSG00000142178	TRUE	reported	igd	2	1	TRUE
8	rs230634	C	T	C	T	0.193049	-0.0222	0.889724	0.876159	FALSE	FALSE	FALSE	ebi-a-GCST90018795	21	44886119	0.0119	449500	0.0615007	Asthma || id:ebi-a-GCST90018795	Asthma	Asthma || ||	TRUE	igd	31341	0.0189314	21	2.03657e-24	44886119	eqtl-a-ENSG00000142178	|| id:eqtl-a-ENSG00000142178	TRUE	reported	igd	2	1	TRUE
9	rs2838281	A	C	A	C	-0.105264	0.0049	0.244849	0.214101	FALSE	FALSE	FALSE	ebi-a-GCST90018795	21	44774757	0.0086	449500	0.5714	Asthma || id:ebi-a-GCST90018795	Asthma	Asthma || ||	TRUE	igd	23662	0.013813	21	2.52116e-14	44774757	eqtl-a-ENSG00000142178	|| id:eqtl-a-ENSG00000142178	TRUE	reported	igd	2	1	TRUE
10	rs2838282	C	T	C	T	0.148034	-0.021	0.0725391	0.0615657	FALSE	FALSE	FALSE	ebi-a-GCST90018795	21	44776695	0.0145	449500	0.1482	Asthma || id:ebi-a-GCST90018795	Asthma	Asthma || ||	TRUE	igd	23534	0.0229123	21	1.0415e-10	44776695	eqtl-a-ENSG00000142178	|| id:eqtl-a-ENSG00000142178	TRUE	reported	igd	2	1	TRUE
11	rs2838283	T	C	T	C	0.128963	-0.0064	0.18676	0.135693	FALSE	FALSE	FALSE	ebi-a-GCST90018795	21	44779164	0.0103	449500	0.531001	Asthma || id:ebi-a-GCST90018795	Asthma	Asthma || ||	TRUE	igd	23904	0.0152333	21	2.5439e-17	44779164	eqtl-a-ENSG00000142178	|| id:eqtl-a-ENSG00000142178	TRUE	reported	igd	2	1	TRUE
12	rs471712	C	T	C	T	0.0515898	-0.0129	0.551049	0.290613	FALSE	FALSE	FALSE	ebi-a-GCST90018795	21	44825536	0.015	449500	0.3872	Asthma || id:ebi-a-GCST90018795	Asthma	Asthma || ||	TRUE	igd	20286	0.0119581	21	1.60041e-05	44825536	eqtl-a-ENSG00000142178	|| id:eqtl-a-ENSG00000142178	TRUE	reported	igd	2	1	TRUE
13	rs4818862	G	C	G	C	0.0702011	0.0077	0.591475	0.582626	FALSE	TRUE	FALSE	ebi-a-GCST90018795	21	45130773	0.0082	449500	0.3464	Asthma || id:ebi-a-GCST90018795	Asthma	Asthma || ||	TRUE	igd	30366	0.0120934	21	6.43665e-09	45130773	eqtl-a-ENSG00000142178	|| id:eqtl-a-ENSG00000142178	TRUE	reported	igd	2	1	TRUE
14	rs497647	A	G	A	G	0.145552	-0.0325	0.0942525	0.08473	FALSE	FALSE	FALSE	ebi-a-GCST90018795	21	44832594	0.0446	449500	0.4662	Asthma || id:ebi-a-GCST90018795	Asthma	Asthma || ||	TRUE	igd	30077	0.0203333	21	8.17523e-13	44832594	eqtl-a-ENSG00000142178	|| id:eqtl-a-ENSG00000142178	TRUE	reported	igd	2	1	TRUE
15	rs525605	C	T	C	T	-0.114682	0.006	0.428156	0.485542	FALSE	FALSE	FALSE	ebi-a-GCST90018795	21	44780594	0.0071	449500	0.3935	Asthma || id:ebi-a-GCST90018795	Asthma	Asthma || ||	TRUE	igd	23991	0.0119895	21	1.11764e-21	44780594	eqtl-a-ENSG00000142178	|| id:eqtl-a-ENSG00000142178	TRUE	reported	igd	2	1	TRUE
16	rs554781	T	G	T	G	-0.131881	0.0251	0.0681669	0.113943	FALSE	FALSE	FALSE	ebi-a-GCST90018795	21	44824854	0.013	449500	0.0534798	Asthma || id:ebi-a-GCST90018795	Asthma	Asthma || ||	TRUE	igd	31026	0.0235889	21	2.26032e-08	44824854	eqtl-a-ENSG00000142178	|| id:eqtl-a-ENSG00000142178	TRUE	reported	igd	2	1	TRUE
17	rs595046	A	G	A	G	-0.0747804	5e-04	0.313841	0.35372	FALSE	FALSE	FALSE	ebi-a-GCST90018795	21	44802017	0.0084	449500	0.9493	Asthma || id:ebi-a-GCST90018795	Asthma	Asthma || ||	TRUE	igd	22176	0.0128101	21	5.28944e-09	44802017	eqtl-a-ENSG00000142178	|| id:eqtl-a-ENSG00000142178	TRUE	reported	igd	2	1	TRUE
18	rs606876	A	T	A	T	-0.065326	0.01	0.70369	0.605576	FALSE	TRUE	FALSE	ebi-a-GCST90018795	21	44757574	0.0074	449500	0.1784	Asthma || id:ebi-a-GCST90018795	Asthma	Asthma || ||	TRUE	igd	25994	0.0130225	21	5.27036e-07	44757574	eqtl-a-ENSG00000142178	|| id:eqtl-a-ENSG00000142178	TRUE	reported	igd	2	1	TRUE
19	rs643853	G	A	G	A	0.130584	-0.0195	0.83106	0.825049	FALSE	FALSE	FALSE	ebi-a-GCST90018795	21	44831816	0.0105	449500	0.0641195	Asthma || id:ebi-a-GCST90018795	Asthma	Asthma || ||	TRUE	igd	31682	0.015846	21	1.71041e-16	44831816	eqtl-a-ENSG00000142178	|| id:eqtl-a-ENSG00000142178	TRUE	reported	igd	2	1	TRUE
20	rs648047	C	T	C	T	-0.091137	0.005	0.810916	0.836565	FALSE	FALSE	FALSE	ebi-a-GCST90018795	21	44775519	0.0094	449500	0.596	Asthma || id:ebi-a-GCST90018795	Asthma	Asthma || ||	TRUE	igd	23662	0.0151801	21	1.92988e-09	44775519	eqtl-a-ENSG00000142178	|| id:eqtl-a-ENSG00000142178	TRUE	reported	igd	2	1	TRUE
21	rs659057	G	C	G	C	-0.0801106	-0.0049	0.332503	0.325477	FALSE	TRUE	FALSE	ebi-a-GCST90018795	21	44767404	0.0074	449500	0.5028	Asthma || id:ebi-a-GCST90018795	Asthma	Asthma || ||	TRUE	igd	23541	0.0126154	21	2.1504e-10	44767404	eqtl-a-ENSG00000142178	|| id:eqtl-a-ENSG00000142178	TRUE	reported	igd	2	1	TRUE
22	rs7280510	T	C	T	C	0.0832327	-7e-04	0.225663	0.21943	FALSE	FALSE	FALSE	ebi-a-GCST90018795	21	44764676	0.0084	449500	0.9313	Asthma || id:ebi-a-GCST90018795	Asthma	Asthma || ||	TRUE	igd	23124	0.0142208	21	4.8337e-09	44764676	eqtl-a-ENSG00000142178	|| id:eqtl-a-ENSG00000142178	TRUE	reported	igd	2	1	TRUE
23	rs7282229	C	G	C	G	0.0637098	-0.0151	0.787446	0.775827	FALSE	TRUE	FALSE	ebi-a-GCST90018795	21	44830941	0.0097	449500	0.1181	Asthma || id:ebi-a-GCST90018795	Asthma	Asthma || ||	TRUE	igd	28135	0.014538	21	1.17379e-05	44830941	eqtl-a-ENSG00000142178	|| id:eqtl-a-ENSG00000142178	TRUE	reported	igd	2	1	TRUE
24	rs73223024	T	C	T	C	-0.225338	0.0068	0.0161809	0.0284549	FALSE	FALSE	FALSE	ebi-a-GCST90018795	21	44848799	0.0294	449500	0.817	Asthma || id:ebi-a-GCST90018795	Asthma	Asthma || ||	TRUE	igd	22503	0.0471341	21	1.7443e-06	44848799	eqtl-a-ENSG00000142178	|| id:eqtl-a-ENSG00000142178	TRUE	reported	igd	2	1	TRUE
25	rs73380272	T	C	T	C	-0.212001	0.0148	0.0413228	0.0410703	FALSE	FALSE	FALSE	ebi-a-GCST90018795	21	44830405	0.0241	449500	0.539299	Asthma || id:ebi-a-GCST90018795	Asthma	Asthma || ||	TRUE	igd	28464	0.0298496	21	1.22603e-12	44830405	eqtl-a-ENSG00000142178	|| id:eqtl-a-ENSG00000142178	TRUE	reported	igd	2	1	TRUE
26	rs74570255	C	T	C	T	-0.178687	-0.0097	0.0287812	0.040507	FALSE	FALSE	FALSE	ebi-a-GCST90018795	21	44721605	0.0215	449500	0.6502	Asthma || id:ebi-a-GCST90018795	Asthma	Asthma || ||	TRUE	igd	19442	0.0355667	21	5.05545e-07	44721605	eqtl-a-ENSG00000142178	|| id:eqtl-a-ENSG00000142178	TRUE	reported	igd	2	1	TRUE
27	rs74871846	A	G	A	G	0.410403	-0.0197	0.0180315	0.004144	FALSE	FALSE	FALSE	ebi-a-GCST90018795	21	44833788	0.1697	449500	0.9076	Asthma || id:ebi-a-GCST90018795	Asthma	Asthma || ||	TRUE	igd	8763	0.0445945	21	3.48097e-20	44833788	eqtl-a-ENSG00000142178	|| id:eqtl-a-ENSG00000142178	TRUE	reported	igd	2	1	TRUE
28	rs7767188	A	G	A	G	-0.0639636	-0.0331	0.216522	0.228453	FALSE	FALSE	FALSE	ebi-a-GCST90018795	6	30073776	0.0084	449500	8.76193e-05	Asthma || id:ebi-a-GCST90018795	Asthma	Asthma || ||	TRUE	igd	29393	0.0144404	6	9.44083e-06	30073776	eqtl-a-ENSG00000142178	|| id:eqtl-a-ENSG00000142178	TRUE	reported	igd	2	1	TRUE
29	rs78396512	A	G	A	G	-0.183013	0.0019	0.135511	0.14954	FALSE	FALSE	FALSE	ebi-a-GCST90018795	21	44766202	0.0099	449500	0.8459	Asthma || id:ebi-a-GCST90018795	Asthma	Asthma || ||	TRUE	igd	22498	0.0173208	21	4.27464e-26	44766202	eqtl-a-ENSG00000142178	|| id:eqtl-a-ENSG00000142178	TRUE	reported	igd	2	1	TRUE
30	rs78584519	T	C	T	C	0.117986	0.0033	0.101294	0.11648	FALSE	FALSE	FALSE	ebi-a-GCST90018795	21	44746157	0.0125	449500	0.792399	Asthma || id:ebi-a-GCST90018795	Asthma	Asthma || ||	TRUE	igd	26942	0.0197012	21	2.11388e-09	44746157	eqtl-a-ENSG00000142178	|| id:eqtl-a-ENSG00000142178	TRUE	reported	igd	2	1	TRUE
31	rs80293115	A	G	A	G	0.150263	-0.0164	0.0760249	0.0934515	FALSE	FALSE	FALSE	ebi-a-GCST90018795	21	44818803	0.0169	449500	0.3311	Asthma || id:ebi-a-GCST90018795	Asthma	Asthma || ||	TRUE	igd	26614	0.0224206	21	2.05589e-11	44818803	eqtl-a-ENSG00000142178	|| id:eqtl-a-ENSG00000142178	TRUE	reported	igd	2	1	TRUE
32	rs8130681	C	A	C	A	-0.0656519	0.0013	0.732315	0.731789	FALSE	FALSE	FALSE	ebi-a-GCST90018795	21	44774853	0.0111	449500	0.9049	Asthma || id:ebi-a-GCST90018795	Asthma	Asthma || ||	TRUE	igd	22816	0.0134312	21	1.01871e-06	44774853	eqtl-a-ENSG00000142178	|| id:eqtl-a-ENSG00000142178	TRUE	reported	igd	2	1	TRUE
33	rs857551	C	A	C	A	0.156534	-0.0285	0.878185	0.86674	FALSE	FALSE	FALSE	ebi-a-GCST90018795	21	44829992	0.0117	449500	0.0148399	Asthma || id:ebi-a-GCST90018795	Asthma	Asthma || ||	TRUE	igd	27995	0.0181493	21	6.40914e-18	44829992	eqtl-a-ENSG00000142178	|| id:eqtl-a-ENSG00000142178	TRUE	reported	igd	2	1	TRUE
34	rs9637180	T	C	T	C	0.102609	-0.005	0.0936934	0.0895431	FALSE	FALSE	FALSE	ebi-a-GCST90018795	21	44793184	0.0123	449500	0.6863	Asthma || id:ebi-a-GCST90018795	Asthma	Asthma || ||	TRUE	igd	24943	0.0204063	21	4.95108e-07	44793184	eqtl-a-ENSG00000142178	|| id:eqtl-a-ENSG00000142178	TRUE	reported	igd	2	1	TRUE
35	rs9978496	G	A	G	A	-0.0979245	0.0017	0.426696	0.415481	FALSE	FALSE	FALSE	ebi-a-GCST90018795	21	44764709	0.0071	449500	0.814	Asthma || id:ebi-a-GCST90018795	Asthma	Asthma || ||	TRUE	igd	23239	0.0120053	21	3.44033e-16	44764709	eqtl-a-ENSG00000142178	|| id:eqtl-a-ENSG00000142178	TRUE	reported	igd	2	1	TRUE
